# Supplementary material for: Cellulose-Based Oleogels via One-Step Cross-Linking for Lubrication
Source: Molecules. 2026 Jul 21;31(14):2538. doi: 10.3390/molecules31142538 (PMC13414524; doi:10.3390/molecules31142538)
Supplement: Supplementary file 1 [file molecules-31-02538-s001.zip]

Archive with 1 entries (1 files):
- molecules-4402957-supplementary.pdf
